# Supplementary material for: Nano Cobalt-Loaded Porous Carbon Derived from Waste Plastic for Efficient Persulfate Activation and Tetracycline Degradation
Source: Nanomaterials (Basel). 2025 Feb 27;15(5):371. doi: 10.3390/nano15050371 (PMC11901869; doi:10.3390/nano15050371)
Supplement: Supplementary file 1 [file nanomaterials-15-00371-s001.zip]

Archive with 1 entries (1 files):
- nanomaterials-3421448-supplementary.pdf
